# Supplementary material for: Correction: Hypomethylating agents synergize with irinotecan to improve response to chemotherapy in colorectal cancer cells
Source: PLoS One. 2020 Nov 30;15(11):e0242750. doi: 10.1371/journal.pone.0242750 (PMC7703978; doi:10.1371/journal.pone.0242750)
Supplement: S1 Data — (XLSX) [file pone.0242750.s001.xlsx]

## Sheet: Figure 1A
	HCT116		SW480		CaCo2		RKO		SW620		Colo205		Colo320
	Actual Value	% Viability	Actual Value	% Viability	Actual Value	% Viability	Actual Value	% Viability	Actual Value	% Viability	Actual Value	% Viability	Actual Value	% Viability
Mock_D3
	1.635	100	2.497	100	0.475	100	1	100	0.776	100	0.637	100	0.076	100
	1.749	100	3.072	100	0.456	100	1.005	100	0.891	100	0.644	100	0.116	100
	1.649	100	2.961	100	0.467	100	1.03	100	1.089	100	0.966	100	0.111	100
	1.654	100	2.761	100	0.503	100	0.955	100	1.093	100	0.691	100	0.093	100
	1.58	100	2.438	100	0.428	100	1.015	100	1.21	100	0.646	100	0.109	100
	1.664	100	2.821	100	0.432	100	1.046	100	1.416	100	0.785	100	0.086	100
	1.651	100	3.13	100	0.489	100	1.05	100	1.597	100	0.888	100	0.077	100
	1.736	100	2.76	100	0.509	100	1.084	100	1.009	100	0.683	100	0.085	100
	1.656	100	2.912	100	0.44	100	1.021	100	1.21	100	0.539	100	0.11	100
	1.711	100	2.807	100	0.476	100	1.067	100	0.919	100	0.46	100	0.154	100
Average	1.6685		2.8159		0.4675		1.0273		1.121		0.6939		0.1017
Aza_D3
	1.359	81.4504	2.738	97.2336	0.353	75.508	0.98	95.3957	0.75	66.9045	0.612	88.1971	0.076	74.7296
	1.398	83.7878	2.781	98.7606	0.447	95.615	1.018	99.0947	0.843	75.2007	0.861	124.081	0.097	95.3786
	1.417	84.9266	2.494	88.5685	0.34	72.7273	1.054	102.599	1.092	97.413	0.695	100.159	0.095	93.412
	1.435	86.0054	2.493	88.533	0.383	81.9251	1.065	103.67	1.405	125.335	0.628	90.503	0.106	104.228
	1.494	89.5415	2.482	88.1423	0.336	71.8717	1.061	103.28	1.2	107.047	0.766	110.391	0.075	73.7463
	1.491	89.3617	2.712	96.3102	0.377	80.6417	0.927	90.2365	1.247	111.24	0.849	122.352	0.092	90.4621
	1.548	92.7779	2.713	96.3458	0.347	74.2246	1.041	101.334	1.398	124.71	0.633	91.2235	0.069	67.8466
	1.617	96.9134	2.687	95.4224	0.365	78.0749	0.933	90.8206	1.066	95.0937	0.873	125.811	0.069	67.8466
	1.548	92.7779	2.745	97.4822	0.347	74.2246	0.886	86.2455	0.859	76.628	0.594	85.6031	0.089	87.5123
	1.406	84.2673	2.727	96.8429	0.391	83.6364	0.902	87.803	0.699	62.355	0.967	139.357	0.08	78.6627
Average	1.4713		2.6572		0.3686		0.9867		1.0559		0.7478		0.0848

## Sheet: Figure 1E
CaCo2		HCT116		Sw480
Mock	3D AZA	Mock	3D AZA	Mock	3D AZA
59	35	71.5	49	46	28
61	40	61.5	43	44	29
60	40	65.5	45	47	31
67	50	51.5	41	38.5	29
52	35	41.5	28	31	20
63	40	55	36	37.5	24
85	51	100	79	91.5	59
33	20	31.5	22	25	17
48	26	50.5	35	39	24
60	31	52	36	40	26
% Methylation

## Sheet: Figure 2 and Supplementary fig
SKCo1																						CaCo2
Week	Mock										Aza											Week	CaCo2 Mock					CaCo2 AZA
0	0	0	0	0	0	0	0	0	0	0	0	0	0	0	0	0	0	0	0	0		0	0	0	0	0	0	0	0	0	0	0
1	3	9.1234	3	3	9.8172	17.5714	14.2954	9.16115	3	9.77413	3	3	3	3	16.8623	10.2914	3	3	22.6484	15.0148		1	0	0	0	0	0	0	0	0	0	3
2	3	3	3	3	3	3	3	3	3	3	3	3	3	3	3	3	3	3	3	3		2	4.01088	3	0	3	3	0	3	3	3	3
3	3	3	3	3	3	3	3	3	3	3	0	3	3	3	3	3	3	3	3	3		3	0	0	0	0	0	0	0	0	0	18.3727
4	3	3	3	3	3	3	3	3	3	3	0	3	3	3	3	3	3	3	3	3		4	0	0	0	0	46.5644	0	3	10.1925	0	24.7299
5	3	3	3	3	3	3	3	3	3	3	0	3	3	3	3	3	3	3	3	3		5	15.5268	7.63076	3	33	3	18.2697	0	3	0	0
6	3	3	3	3	3	3	3	3	3	3	0	3	3	3	3	3	3	3	3	3		6	58.9537	26.3253	17.9955	15.0497	82.8262	8.23312	12.9108	22.6109	3	42.4518
7	3	3	3	3	3	3	3	3	3	3	0	3	3	3	3	3	3	3	3	3		7	55.788	25.967	27.6503	29.7578	171.725	26.3452	35.5451	33.1274	3	138.543
8	3	3	3	3	3	3	3	3	3	3	0	3	3	3	3	3	3	3	3	3		8	78.8822	31.6602	65.9857	37.0356	92.5598	21.4128	14.2964	17.5292	3	52.6013
9	3	3	3	3	3	3	3	3	3	3	0	3	0	3	3	3	3	0	3	3		9	284.605	120.068	274.666	389.953	367.901	22.4488	42.6731	36.598	3	111.112
10	3	3	0	3	26.776	3	3	3	3	3	0	3	0	3	3	0	3	3	3	3		10	361.801	159.419	525.44	360.333	406.851	34.0123	46.1205	28.4249	3	174.879
11	9.73006	97.9173	0	3.29085	26.1549	9.635	3	3	8.04461	13.2425	3	3	3	3	3	0	14.0795	0	3	3		11	215.095	168.911	456.083	636.135	277.993	21.6136	46.2574	16.1818	3	118.034
12	36.2119		11.3362	10.1179	67.4633	60.6524		0	7.8902	22.904	3	0	3	3	3	0	9.68388	3	3	3		12	332.886	337.893	1406.05	878.926	1131.85	42.0464	196.32	22.8421	3	428.298
13	127.001	2153.27	98.6345	43.5708	226.079	333.211		0	67.856	101.984	0	0	0	3	0	0	144.966	0	3	0		13	787.103	522.272	2011.2	1241.08	1654.39	68.1559	136.319	38.099	18.511	443.659
14	137.144		184.447	82.3957	333.726	321.142		0	105.121	116.678	0	0	0	3	0	0	128.149	0	3	0
15			219.088	137.846	448.373			0	134.603	229.807	0	0	0	0	0	0	236.006	0	3	0		HT29
16			283.566	153.716	639.07			0	229.632	186.901	0	0	3	3	3	0	189.047	0	3	3		Week	Mock										Aza
17			325.176	227.152	488.618			0	176.018	191.988	0	0	0	3	0	0	211.511	0	6.26994			0	0	0	0	0	0	0	0	0	0	0	0	0	0	0	0	0	0	0	0	0
18			686.285	271.074	678.825			0	240.299	353.635	0	0	0	3	0	0	293.922	0	16.9745	0		1	0	6.22222	6.0398	3	0	0	10.0643	0	0	0	0	7.5447	9.408	3	0	0	0	0	3	0
19			726.763	237.997	619.172			0	368.564	219.834	0	0	0	3	0	0	456.533	0	17.1801	0		2	46.3058	222.105	164.868	97.3509	110.356	87.2984	98.252	68.6256	149.364	149.286	124.71	52.9041	124.051	77.745	95.5891	90.6424	38.1305	45.6665	72.9953	127.548
20			2122.83	803.287	2306.06			0	582.006	687.659	0	0	0	0	0	0	716.168	0	67.4259	0		3	243.662	349.632	395.945	317.224	331.647	332.295	303.252	413.118	454.52	338.563	157.641	70.5153	290.167	189.059	234.464	110.077	32.5916	129.456	105.983	169.645
21			1087.19	356.723	2002.7			0	515.928	371.147	0	0	3	3	0	0	646.218	0	29.5123	0		3.5	545.953	609.191	640.379	377.776	842.631	786.289	649.43	444.471	789.345	751.84	281.882	205.514	374.115	305.346	287.065	542.996	148.986	331.584	304.101	498.18
22			1990.14	904.182	1452.69			0	607.662	370.964	0	0	3	3	0	0	484.758	0	53.4267	0		4	385.409	729.065	596.615	1031.75	874.455	617.849	727.975	738.194	861.395	1427.54	369.635	203.449	400.294	294.407	418.882	290.952	176.736	277.507	245.752	302.248
23											0	0	3	3	0	0	442.552	0	94.6387	0		4.5	853.66	1036.89	1293.88	1148.14	796.272	920.798	1706.41	1238.98	1188.58	1093.22	422.829	345.388	616.504	329.356	354.378	528.738	299.055	339.993	284.418	380.378
24											3	0	0	0	0	0	91.6929	0				5	1215.5	1044.04	1283.94	1380.38	1878.25	1526.79	2039.1	1744.65	1652.17	2187.14	487.263	192.535	678.8	358.603	1808.12	605.355	271.457	228.298	424.155	205.028
25											0	0	0	0								5.5	1203.98	1265.49	1234.03	2044.97	1597.66	1652.39	2814.47	2909.93	3157.75	2900.32	459.917	430.589	632.018	535.434	891.132	458.825	482.129	527.991	508.808	897.71
26											0	0	0	0								6	1318.34	1105.8	1252.58	2149.16	1623.77	1245.6	3648.94	3258.01	2363.52	2746.32	437.843	282.333	783.499	567.538	425.865	456.911	267.195	478.347	785.129	982.493
27											0	0	0	0								6.5	2100.7	2376.62	2655.12	4440.34	2980.53	2900.56	5317.85	6228.37	5210.5	3874.15	901.736	669.413	1487.34	763.765	981.803	902.222	532.212	1033.19	1229.62	1300.69
28											0	0	0	0
29											0	0	0	0
30											0	0	0	0								HCT116
																						Week	Mock										Aza
SW480																						1	0	0	0	0	0	0	0	0	0	0	0	0	0	0	0	0	0	0	0	0
Week	Mock										Aza											2	21.3088	21.3088	27.6469	34.0476	0	55.7989	0	33.6268	37.7449	0	16.6043	0	0	0	7.87034	0	19.2927	22.4944	0	0
0	0	0	0	0	0	0	0	0	0	0	0	0	0	0	0	0	0	0	0	0		3	54.3016	16.1888	38.457	62.9718	12.5107	90.8233	23.2877	43.9482	75.591	0	24.8395	13.6352	0	7.27608	11.3581	0	11.7842	16.0113	26.5627	0
1	0	0	151.2	218.4	0	0	0	0	0	0	0	0	5.7	0	0	65.856	0	0	0	0		4	224.956	108.892	173.495	200.004	110.272	685.407	95.732	195.229	181.426	32.8653	130.481	26.2317	20.328	33.4411	27.7075	35.9498	9.825	46.1835	53.8464	10.702
2	0	56.364	356.592	305.536	0	0	0	0	0	0	0	92.455	25.2	105.651	0	105.105	0	29.2	0	0		5	360.711	193.373	318.424	390.845	162.395	784.132	201.568	404.42	335.37	86.3081	243.904	83.8288	52.8038	86.9824	238.947	86.7105	86.7339	104.859	253.246	35.2717
3	42.84	79.101	734.4	423.3	18.72	7.98	0	219.648	115.632	0	0	122.4	59.57	217.77	0	438.372	0	194.285	0	0		6	605.396	328.625	512.062	212.739	447.018	1519.21	436.353	747.702	422.323	143.836	373.445	166.022	155.221	217.017	309.763	200.969	207.094	147.504	472.338	93.3166
4	187.2	227.5	1904.64	1476.3	64.6	7.98	0	574.816	383.838	14.904	0	423.936	161.994	578.925	0	517.44	0	462	0	0		7	961.346	964.275	846.923	1009.86	378.481	2397.91	706.414	877.209	866.359	363.295	245.453	474.68	232.006	500.151	503.082	336.664	352.925	467.194	725.41	239.565
5	287.028	493.592	3147.6	1983.03	327.936	52.836	0	1230.5	376.464	34.162	68.31	462.024	166.428	488.835	0	807.675	0	980.796	35.224	0
6	453.6	1813.06	5278.14	2355.6	38.115	111.32	0	1266.72	611.632	0	89.67	644.274	194.7	485.584	0	1054.1	0	1718.63	17.82	0		Lovo
7	527.904			5133.8	138	239.54			1462.86	0	69.88	1747.85	346.104	904.471	0	1239.84	0	2796.6	32.604	0		Week	Mock										AZA
																						0	0	0	0	0	0	0	0	0	0	0	0	0	0	0	0	0	0	0	0	0
DLD1																						1	3	12.76	11.856	3	6.688	3	11.664	10.14	3	3	11.063	9.9	11.2	12.09	3	3	17.612	12.555	12.312	21.607
Week	Mock										Aza											2	61.2	122.04	165.62	109.2	73.26	103.776	73.5	61.49	114.95	133.584	157.872	68.37	115.92	81.6	87.906	73.458	109.616	88.66	118.531	103.88
0	0	0	0	0	0	0	0	0	0	0	0	0	0	0	0	0	0	0	0	0		3	244.86	272.44	273.8	673.506	371.582	234.32	142.576	206.36	508.3	307.632	433.5	271.206	174.24	275.94	475.2	155.306	383.13	342.72	203.28	302.575
1	28.314	3	40.185	3	27.495	19.305	51.84	17.952	31.5	35.904	22.23	18.252	24.682	3	3	13.464	11.594	13.25	3	14.72		4	410.55	761.862	538.08	1164.62	585	263.835	724.71	551.276	674.5	755.09	553.8	485.64	425.952	539.649	1311.19	387.072	538.532	616.302	596.232	241.8
2	193.604	287.411	190.447	454.816	282.494	279.977	261.922	421.446	231.576	382.737	54.5922	50.7038	67.0781	39.303	81.2148	39.6302	73.2886	102.942	28.1345	88.2134		5	777.237	1353.13	1018.4	1411.34	1210.53	793.408	1141.14	1010.24	1346.12	1337.95	717.912	681.45	982.8	1240.34	1207.87	509.04	1031.12	1472.06	1059.44	970.278
3	820.149	983.241	838.19	1366.97	1217.21	937.87	1121.8	1037.54	750.384	1058.79	213.779	230.781	358.167	267.734	149.799	151.706	323.136	443.021	237.548	348.259
4	1406.34	1324.12	613.631	2331.98	1866.55	762.226	984.334	1226.27	1368.12	1121.57	302.831	464.118	537.089	507.97	523.722	244.746	481.135	680.531	473.034	630.395		SW620
																						Week	Mock										AZA
SW48																						0	0	0	0	0	0	0	0	0	0	0	0	0	0	0	0	0	0	0	0	0
Week	Mock										Aza											1	3	14.664	3	6	3	3	14.256	10.846	18.27	6.72	5.376	3	16.64	25.84	27.54	12.4	3	12.6	11.532	3
0	0	0	0	0	0	0	0	0	0	0	0	0	0	0	0	0	0	0	0	0		2	127.302	87.23	29.952	64.896	201.536	87.464	64.512	68.64	71.079	101.773	84.912	63.504	73.32	99.84	93.786	145.25	48.576	51.7	81.664	82.615
1	13.5064	36.4258	10.143	11.823	7.59	35.192	16.3721	13.3404	13.7545	10.8196	3	8.09248	12.3225	6.10838	11.4401	9.43254	14.6633	23.3266	30.1665	15.1153		3	459	641.424	546	555.646	850.08	17.38	381.199	358.02	302.72	275.196	685.684	687.952	469.8	680.141	386.925	588	281.515	296.4	511.488	419.018
2	108.032	65.1188	59.3596	66.1849	33.0361	73.3159	45.0019	64.0438	85.5769	21.3126	54.1639	87.8352	103.897	97.6964	140.973	41.4854	115.428	56.7435	65.4001	57.8295		4	899.829	2136.76	946.596	1230.18	779.328	590.733	546.854	445.096	930.24	343.98	1280.2	807.408	664.848	845.184	475.203	738.208	953.496	713.92	483.516	752.76
3	363.204	513.466	212.425	357.022	250.279	242.197	235.137	282.571	395.21	210.549	385.369	340.868	354.682	461.001	374.543	248.199	349.94	349.101	234.519	269.509
4	959.774	862.607	727.809	927.957	414.958	369.934	353.622	446.275	658.928	413.045	373.519	315.162	432.094	442.596	445.522	382.925	458.047	413.722	485.809	317.126
5	275.912	410.043	707.312	1390.73	668.791	2431.31	2930.31	1096.33	2601.98	1232.76	727.126	332.089	737.884	580.08	770.987	451.79	726.594	1316.92	729.175	578.231
Colo205																						Colo201
Week	Mock					Aza																Week	Mock										AZA
0	0	0	0	0	0	0	0	0	0	0												0	0	0	0	0	0	0	0	0	0	0	0	0	0	0	0	0	0	0	0	0
1	24.624	13.464	3	33.934	34.398	21.318	18.2	3	3	19.968												1	3	3	3	3	3	3	3	3	3	3	3	11.9688	3	8.20743	3	3	7.57582	3	3	3
2	188.232	139.004	68.634	521.64	523.404	187.131	245.92	90.72	149.597	282.003												2	39.0652	3	32.9638	3	26.5756	40.4429	10.3908	52.9387	3	50.4572	12.0476	26.3655	23.8726	64.3524	25.8383	22.2074	41.6347	23.7048	54.8188	3
3	810.095	643.104	406.866	743.814	771.225	565.02	985.608	347.802	637.65	621.984												3	68.161	42.6178	86.5003	21.2722	60.2579	154.935	22.2881	58.1518	28.0062	192.16	31.0283	109.776	56.4166	152.59	71.6977	56.2035	103.943	44.0825	128.4	3
4	1441.8	1476.4	840.072	945.72	1205.23	782.772		929.514	1009.58	854.958												4	107.084	73.2874	126.713	31.8683	85.7049	228.26	42.1184	106.136	89.7276	136	54.292	136.741	189.423	292.954	201.435	106.679	135.617	87.1473	202.631	10.0539
5	2114.11	2800.98	1181.44			1472.84		1200.6		1908.52												5	107.059	108.088	238.519	55.0661	106.598	343.608	68.8019	157.911	141.539	168.175	67.1534	88.4105	212.941	269.015	304.038	145.431	222.558	139.915	297.058	17.8491
																						6	177.369	245.578	336.413	109.64	140.561	387.837	82.7038	226.415	297.432	227.937	120.223	192.589	312.394	459.468	422.571	149.879	431.092	162.909	495.531	69.3008
Snuci																						7	166.228	404.132	477.991	173.536	154.105	613.335	119.877	255.15	341.595	317.968	119.84	229.115	274.89	450.456	636.63	210.109	539.54	229.681	505.701	143.503
Week	Snu-ci Mock					Snu-ci AZA																8	213.228	383.146	654.636	377.607	128.978	773.525	204.982	404.158	685.072	443.389	341.806	261.026	476.219	639.473	703.997	254.811	575.943	551.162	870.878	218.109
0	0	0	0	0	0	0	0	0	0	0												9	87.5035	472.869	823.625	711.859	170.17	787.643	212.053	465.59	479.64	373.425	238.953	363.113	655.008	650.64	443.369	224.727	545.173	588.746	585.508	277.108
1	10.478	9.9	15.744	11.16	4.32	18.24	3	11.935	10.44	3
2	117.301	41.5342	106.852	123.361	95.133	36.7366	25.6664	62.6568	39.5577	33.1368
3	286.437	48.4526	200.33	377.102	161.813	41.6486	66.1435	89.3115	85.057	17.0674												RKO
4	229.236	195.634	280.979	424.476	285.125	68.9557	145.617	165.28	67.3901	140.758												Week	Mock										Aza
5	381.543	343.266	357.736	535.05	317.11	174.482	91.1758	205.155	174.299	129.974												0	0	0	0	0	0	0	0	0	0	0	0	0	0	0	0	0	0	0	0	0
6	703.825	402.217	606.152	645.934	470.321	431.9	292.746	295.772	365.522	356.89												1	3	3	3	3	3	3	19.608	24.682	16.728	3	3	19.008	3	3	3	3	0	0	0	0
7	1041.22	450.683	765.182	486.83	455.525	390.173	458.017	280.19	954.024	613.083												2	136.382	41.4325	54.6638	43.1662	124.312	61.7869	59.2295	144.531	89.2301	115.09	84.3905	48.5609	116.495	181.862	112.187	109.66	22.2589	85.4312	49.8788	56.287
8	967.277	585.742	1252.41	1149.68	335.803	734.142	720.648	217.901	890.524	386.959												3	640.261	221.188	210.466	169.945	472.595	457.097	294.939	622.319	519.394	738.928	533.498	176.696	405.407	678.01	469.728	462.058	21.1013	248.579	316.179	251.574
9	2030.81	399.304	1065.31	986.905	398.454	747.797	929.75	181.353	552.042	405.76												4	1674.82	690.724	934.173	576.755	586.28	1193	827.071	1659.2	1470.85	1162.88	681.389	623.186	891.777	1586.75	1396.45	874.991	59.3473	927.562	775.948	821.326
10	1397.33	594.754	635.89	1373.81	529.963	854.795	890.477	223.796	957.575	524.452
11	1018.67	614.1	396.228	868.659	653.264	795.794	779.984	164.723	859.641	574.417
12	1465.82	886.155	740.488	1075.51	693.33	1244.62	742.565	183.511	1258.65	692.044
13	1698.66	1205.76	850.62	1309.76	1114.73	1513.26	1399.67	179.465	1238.61	1034.76
Colo320
Week	Mock										AZA
0	0	0	0	0	0	0	0	0	0	0	0	0	0	0	0	0	0	0	0	0
1	3	3	3	3	3	3	3	3	3	3	3	3	3	3	0	3	3	3	3	3
2	23.936	59.488	6.336	97.24	3	20.736	32.062	6.9	36.982	24.624	23.31	33.12	3	16.224	15.984	20.295	10.08	3	19.602	3
3	385.024	255.024	38.258	552.96	59.535	164.01	508.956	43.68	158.73	264.328	108.864	218.75	11.803	100.912	272.322	45.6	69.93	23.256	152.76	3
4	616.968	1338.88	258.428	1226.4	144.432	634.524	967.518	113.256	575.296	602.138	732.6	1333.36	8.37	54.694	868.7	157.014	268.088	131.652	419.813	13.05
5	2570.76	1894.35	494.19	1799.62	1631.68	1444.38	2664.9	385.388	3508.09	246.33	1317.79	929.39	388.652	707.07	1026.53	1494.68	3458.4	22.8	300.048	3

## Sheet: Fig 3A to C
CaCo2	Mean	SEM	Mean	SEM
Dose	Mock + IRI		Aza + IRI
0.1	100	7.42963	100	3.79998
0.5	102	4.6859	101	4.23525
2	111	0.882963	97	6.71798
9.7	102	14.0002	73	3.49963
39	96	11.1075	65	3.4681
156.25	92	14.0574	51	8.45892
625	59	7.95281	43	8.57554
2500	51	9.33687	30	3.48682
10000	43	7.75246	26	9.00558
40000	35	3.36196	26	12.9289
SW480	Mean	SEM	Mean	SEM
Dose	Mock + IRI		Aza + IRI
0.01	100	3.13212	100	1.29969
0.1	103	2.9907	104	2.16935
2.4	102	0.927725	104	2.40686
10	103	1.15144	107	1.72909
40	99	2.25138	102	2.8399
160	96	5.50334	77	2.18432
625	88	2.10454	57	3.98939
2500	86	2.5641	52	2.19765
10000	88	2.42744	54	1.88764
40000	68	2.76602	52	2.57724
HCT116	Mean	SEM	Mean	SEM
Dose	Mock + IRI		Aza + IRI
0.1	100	2.57139	100	1.59538
0.3	96.9234	2.95548	90.615	2.42818
1	97.3437	1.61145	94.1902	2.91264
4.8	95.0973	1.72229	91.1691	0.912555
19.5	75.8651	2.70433	68.5163	3.621
78	52.9046	1.84311	47.1291	2.64878
312	30.3933	2.15826	30.3361	2.98536
1250	20.9926	2.99069	17.8227	2.79442
5000	19.0484	5.38214	11.2263	5.64512
20000	17.7216	2.78334	11.0118	4.56628

## Sheet: Fig 4
4D						Tumor Volume (mm3)
Week	Mock										Aza										Aza+Iri										Iri
0	0	0	0	0	0	0	0	0	0	0	0	0	0	0		0	0	0			0	0	0		0		0	0			0	0	0	0	0	0	0
1	0	0	0	0	0	0	0	0	0	0	0	0	0	0		0	0	0			0	0	0		0		0	0			0	0	0	0	0	0	0
2	0	159.113	119.044	167.38	0	126.547	165.464	84.6752	89.3619	133.878	262.611	30.5897	46.8895	157.607		0	258.982	24.8976			162.484	66.5882	93.3307		84.8676		125.967	151.191		98.0521	133.04	273.281	131.8	108.969	165.805	88.4091	143.061			120.311
3	60.9434	106.354	120.935	409.329	88.4464	183.004	172.678	54.39	206.857	266.124	606.37	34.3051	119.334	370.294		185.07	506.733	22.5619			280.693	173.044	253.269		153.065		369.74	954.711		124.02	277.933	643.616	89.677	339.376	283.349	138.219	190.636			198.849
4	1023.58	599.861	461.913	2345.94	104.564	563.324	533.69	82.0845	732.027	946.331	1000.84	445.625	288.561	777.855		734.715	823.904	129.039			1557.96	231.59	645.753		272.038		1773.21	2147.33		340.261	1201.3	465.3	524.689	832.168	645.17	783.56	480.955			415.166
4.5	3062.14	1296.9	1956.19	1831.23	314.377	1740.69	925.56	120.311	1645.68	2807.23	1489.37	841.955	608.068	1142.28		1244.19	1781.33	343.379			986.769	415.202	347.941		599.59		798.055	2752.72		557.169	876.184	563.696	242.033	779.928	759.192	521.953	542.365			250.814
5	2101.38	1047.27	1275.34	2514.14	630.641	716.525	780.254	104.734	2133.65	5265.45	1106.19	543.243	737.586	1515.39		1110.82	1538.59	305.253			729.137	256.543	320.964		307.355		1001.45	1646.61		296.084	853.291	328.161	128.67	479.079	659.695	312.018	324.561			324.387
6	2000	2000	2000	2000	2000	2000	2000	2000	2000	2000	1749.81	908.196	825.409	901.041		836.344	1988.15	667.285			209.439	79.1606	166.365		144.111		992.333	334.151		166.694	513.862	185.967	146.637	334.254	501.652	342.164	403.299			234.334
6.5											1866.47	971.28	931.009	1043.87		1323.8	1687.28	803.839			176.198	47.2403	86.3166		145.233		489.826	267.304		203.951	422.063	237.884	110.739	165.061	350.543	281.784	418.799			159.577
7											1966.76	1036.42	1042.63	1167.08		1913.96	1415.77	929.72			144.329	23.96	36.4478		144.318		181.138	208.488		241.085	338.744	298.439	80.8145	56.9313	233.124	227.797	425.806			102.463
7.5											2000	711.279	1010.68	1688.17		1813.18	1863.78	1247.43			37.6284	0	28.6764		40.5433		152.709	151.258		139.436	98.7012	130.975	14.9681	91.4431	80.4443	74.1724	97.2228			38.417
8											2000	1149.69	901.336	1163		2000	2000	1526.43			30.5605	0	121.186		145.081		154.808	154.692		148.746	62.1403	50.8959	73.08	71.813	46.6249	56.5686	114.887			64.5978
8.5																					107.293	0	31.2664		130.258		150.617	137.361		81.7743	47.6398	53.3434	52.175	73.9702	35.9331	41.2776	211.678			19.2902
9.5																					67.9301	0	27.8909		21.8442		186.506	41.1835		33.4834	37.3319	99.8495	0	22.9937	27.3952	41.8648	122.416			38.2462
10																					11.8439	0	10.3866		86.8562		125.445	99.1308		17.8068	18.7772	31.7634	0	33.8757	38.9137	10.4859	97.5548			0
11																					14.5582	0	24.5106		15.521		16.2855	23.5847		23.0304	25.0974	7.26432	0	22.4289	2.6903	22.5348	24.8734			0
12																					33.6971	0	0		0		20.6397	0		15.3895	23.2252	167.665	0	42.5594	21.5822	20.3635	42.5036			0
13																					11.1482	0	0		30.9117		44.1347	231.266		68.798	166.641	609.496	0	390.844	10.32	111.221	463.995			0
4F	Weight (g)					4B	percent survival					4E	Percent survival					4C	weight (g)
Week	Mock	Aza	Aza+Iri	Iri		Week	Mock	Aza	Aza + IRI	Iri		Week	Mock	Aza	Aza+Iri	Iri		Week	Mock	Aza	Aza+Iri	Iri
0						0	100	100	100	100		0	100	100	100	100		1	24.975	26.4125	24.8143	26.9143
1	29.14	30.925	30.88	30.82		1	100	100	100	100		1	100	100	100	100		2	25.7625	25.6625	24.6857	27.1143
2	29.18	30.15	30.6	31.1		2	100	100	100	100		1.5	100	100	100	100		3	25.65	25.25	24.7	27.4286
3	30.64	30.6	29.94	32.08		3	100	100	100	100		2	100	100	100	100		4
4	30.06	30.375	29.66	32.1		4	100	100	100	100		3	100	100	100	100		5	26.1	25.875	25.7429	27
5	30.95	30.55	30.14	30.78		5	100	80	100	100		4	100	100	100	100		6	26.25	26	25.5857	27.625
6	32.35	30.45	30.52	30.36		6	60	80	100	100		5	100	100	100	100		7	26.2625	25.725	25.1571	26.7
7		30.4	29.92	30.14		7	0	80	100	100		6	100	100	100	100		8	27.25	26.3375	26	27.475
8		27.9	30.08	29.8		8	0	80	100	100		7	100	100	100	100		9	27.275	26.1625	25.8429	27.575
9			30.64	29.8		9	0	80	100	100		8	100	100	100	100		10	27.9	26.0143	24.9571	26.15
10			29.98	30.56		10	0	0	100	100		9	50	100	100	57.1429		11	27.275	26.5625	25.2143	26.25
11			30.46	30.58		11	0	0	100	80		10	50	100	100	57.1429		12	26.25	26.525	24.9429	26.125
						12	0	0	60	80		11	50	87.5	100	57.1429		13	26.725	26.9125	25.3833	25.9
						13	0	0	60	80		12	50	87.5	100	57.1429		14	27.0333	28.7	25.0167	28.3
						14	0	0	60	80		13	50	87.5	100	42.8571		15			25.0429	27.3333
												14	50	12.5	100	28.5714		16			25.3143	27.8333
												15	0	0	100	28.5714
												16	0	0	100	28.5714
4A	Tumor Volume (mm3)
Week	Mock																Aza																Aza+Iri																Iri
0	0	0	0	0	0	0	0	0	0	0	0	0		0	0	0			0	0	0	0	0	0		0	0	0	0	0		0	0	0		0*		0	0	0	0	0	0	0		0			0
1	0	0	0	0	0	0	0	0	0	0	0	0		0	0	0			0	0	0	0	0	0		0	0	0	0	0		0	0	0		0*		0	0	0	0	0	0	0		0			0
1.5	0	0	0	0	0	0	0	0	0	0	0	0		0	0	0			0	0	0	0	0	0		0	0	0	0	0		0	0	0		0*		0	0	0	0	0	0	0		0			0
2	0	0	0	0	0	0	29.824*	0	0	0	0	3		0	0	0			0	0	0	0	0	0		0	0	0	0	0		0	0	0		0*		0	0	0	0	0	0	0		0			0
2.5	0	0	0	0	0	0	226.4983*	0	0	0	0	3		0	0	0			0	0	0	0	0	0		0	0	0	0	0		0	0	0		0*		0	0	0	0	0	0	0		0			0
3	0	0	0	0	0	0	183.867*	0	0	0	0	3		0	0	0			0	0	0	0	0	0		0	0	0	0	0		0	0	0		0*		0	0	0	0	0	0	0		0			0
4	0	0	23.486	0	0	27.02605*	48.3618*	0	0	0	29.0694	0		142.2388*	53.84576*	26.8416*			0	23.5368	0	51.9121	0	0		0	0	0	0	0		38.0194	12.3636	12.0982		0*		0	0	0	0	0	0	0		0			27.0261
5	0	5.97425	23.486	13.5782	0	27.02605*	48.3618*	14.42448*	0	0	29.0694	11.0323		142.2388*	53.84576*	26.8416*			0	23.5368	0	51.9121	0	20.3987		0	0	0	0	0		38.0194	12.3636	12.0982		0*		0	0	0	10.1013	0	0	3.70661		0			27.0261
6	0	124.195	148.01	264.281	0	117.7907*	111.0462*	90.31899*	0	0	175.322	75.0789		210.8693*	77.98409*	80.60805*			0	69.6971	0	369.01	0	129.827		0	0	0	0	0		67.467	131.568	76.339		0*		0	84.7119	0	72.9225	0	0	43.5454		0			117.791
7	0	97.4704	123.902	201.61	0	260.2238*	111.0462*	66.75175*	0	63.77806*	40.4006	107.618		95.07175*	77.98409*	126.6716*			0	69.6971	0	444.575	0	114.441		81.099	0	36.7388	94.8458	0		128.971	71.5507	85.171		0*		130.655	62.6748	0	56.1714	0	65.8728	34.7155		0			260.224
8	0	118.686	326.23	299.44	0	404.8327*	101.7198*	200.0729*	0	0*	78.704	162.951		105.9817*	0	394.4272*			71.4165	51.66	93.1047	612.71	90.292	233.476		99.8744	61.767	109.107	190.763	146.316		335.412	129.524	192.49		0*		87.1794	64.7723	55.7692	227.9	180.772	45.5756	49.9422		136.631			404.833
9	0	118.698	520.112	536.757							78.704	565.817							145.525	160.077	228.456	938.3	35.3418	343.951		204.817	88.9056	251.414	214.414	341.197		958.032	167.613	73.9819		0*		51.1434	170.811	74.9629	29.4036	96.2324	119.655	69.641		0			784.02
10	0	118.698	520.112	536.757							78.704	565.817							193.969	168.271	325.209	612.787	169.127	488.189		442.954	499.424	166.581	670.174	533.427		967.028	167.613	0		0*			266.594	74.9629	43.6702	77.8085	70.1719	104.574		215.976			784.02
11	0	70.499	2266.03	1218.54							120.17	2003.17							325.019	23.696	1186.89	1005.92	322.565	618.542		848.86	1069.37	625.357	969.119	1444.1		1336.7	393.562	0		0*			259.119	129.417	90.0983	33.5904	90.7914	110.011		202.189			1668.71
11.5	0	59.626	2350.09	1408.95							232.809	1931.36						10.8714	688.375	28.0201	1222.71	1181.97	386.835	816.902		1233.93	1433.31	904.973	1478.24	2000		2000	477.436	0		0*			284.366	173.298	101.245	43.8227	93.0974	153.456		333.758			1614.48
12	0	49.3419	2411.64	1595.26							397.876	1841.18						86.9713	1240.19	32.3177	1242.51	1341.78	449.734	1037.91		1719.41	1868.14	1209.4	2000	2000		2000	572.263	0		0*			310.251	225.504	107.318	55.6602	95.4313	206.709		511.416			1551.67
12.5	0	62.1894	3193.79	1211.74							415.145	2476.21						90.8031	1168.31	17.682	1193.12	835.915	868.8	917.936		2000	2000	1421.91	2000	2000		2000	591.565	0		70.3257			202.847	169.387	86.9188	110.233	115.89	199.066		139.169			758.147
13	0	33.5336	1758.48	494.693							716.039	1869.12						168.854	2000	39.702	1135.88	1332.92	975.464	1054.73		2000	2000	2000	2000	2000		2000	302.36	0		41.9158			236.306	112.145	127.145	30.5932	57.6508	138.056		98.0132			957.504
13.5	0	33.5336	2000	2000							628.053	2000						2000	2000	2000	2000	2000	733.768	2000		2000	2000	2000	2000	2000		2000	369.759	0		68.9196			195.245	48.1693	30.2758	65.692	49.1149	222.894		123.619			1548.54
14.5	0	2000	2000	2000							2000	2000						2000	2000	2000	2000	2000	2000	2000		2000	2000	2000	2000	2000		2000	316.932	0		68.9196			213.561	144.658	149.273	37.1871	49.1149	482.342		245.451			1518.9
15																																	381.037	0		100.18			281.104	118.382	106.277	142.125	115.972	322.848		243.872			1083.6
16																																	785.048	0		45.737			358.471	227.337	210.157	158.283	172.773	814.927		354.019			2000
17																																	1004.4	0	390.722	833.361	776.72		577.983	452.316	368.471	672.053	520.56	1942.03	206.819	500.155
[truncated: 5 more columns]
